# Supplementary material for: Synthesis and Characterization of Schiff Base Polymers via Metal Coordination and Its Application in Infrared Stealth Coating
Source: Polymers (Basel). 2022 Oct 27;14(21):4563. doi: 10.3390/polym14214563 (PMC9659303; doi:10.3390/polym14214563)
Supplement: Supplementary file 1 [file polymers-14-04563-s001.zip]

Archive with 1 entries (1 files):
- polymers-1955767-supplementary.pdf
